# Supplementary material for: ESBL-Producing, Carbapenem- and Ciprofloxacin-Resistant Escherichia coli in Belgian and Dutch Broiler and Pig Farms: A Cross-Sectional and Cross-Border Study
Source: Antibiotics (Basel). 2021 Aug 4;10(8):945. doi: 10.3390/antibiotics10080945 (PMC8388939; doi:10.3390/antibiotics10080945)
Supplement: Supplementary file 1 [file antibiotics-10-00945-s001.zip]

Archive with 1 entries (1 files):
- antibiotics-1313372-supplementary.pdf
